# Supplementary material for: The Synergistic Effects of Environmental and Genetic Factors on the Regulation of Anthocyanin Accumulation in Plant Tissues
Source: Int J Mol Sci. 2023 Aug 18;24(16):12946. doi: 10.3390/ijms241612946 (PMC10454628; doi:10.3390/ijms241612946)
Supplement: Supplementary file 1 [file ijms-24-12946-s001.zip]

Archive with 1 entries (1 files):
- ijms-2555685-supplementary.pdf
